# Supplementary material for: Third-Line Palliative Systemic Therapy for Advanced Biliary Tract Cancer: Multicentre Review of Patterns of Care and Outcomes
Source: Cancers (Basel). 2023 Jun 3;15(11):3047. doi: 10.3390/cancers15113047 (PMC10252105; doi:10.3390/cancers15113047)
Supplement: Supplementary file 1 [file cancers-15-03047-s001.zip]

Archive with 1 entries (1 files):
- cancers-2377461-supplementary.pdf
